# Supplementary material for: The Challenge of Diffusion Magnetic Resonance Imaging in Cerebral Palsy: A Proposed Method to Identify White Matter Pathways
Source: Brain Sci. 2023 Sep 29;13(10):1386. doi: 10.3390/brainsci13101386 (PMC10605121; doi:10.3390/brainsci13101386)
Supplement: Supplementary file 1 [file brainsci-13-01386-s001.zip]

Archive with 1 entries (1 files):
- brainsci-2592747-supplementary.pdf
